# Supplementary material for: Data sharing and collaborations with Telco data during the COVID-19 pandemic: A Vodafone case study
Source: Data Policy. 2021 Oct 22;3:e33. doi: 10.1017/dap.2021.26 (PMC8649407; doi:10.1017/dap.2021.26)
Supplement: Supplementary file 1 [file dapsup.zip]

Archive with 2 entries (2 files):
- S2632324921000262sup001.docx
- S2632324921000262sup002.cls
