# Supplementary material for: Data sharing and collaborations with Telco data during the COVID-19 pandemic: A Vodafone case study
Source: Data Policy. 2021 Oct 22;3:e33. doi: 10.1017/dap.2021.26 (PMC8649407; doi:10.1017/dap.2021.26)
Supplement: Supplementary file 1 [file dapsup.zip › S2632324921000262sup002.cls]

%%
%% This is file `CUP-JNL-DAP.cls',
%% generated with the docstrip utility.
%%
%% The original source files were:
%%
%% classes.dtx  (with options: `CUP-JNL-DAP')
%%
%% This is a generated file.
%%
%% Copyright 1993 1994 1995 1996 1997 1998 1999 2000 2001 2002 2003 2004 2005 2006 2007 2008 2009
%% The LaTeX3 Project and any individual authors listed elsewhere
%% in this file.
%%
%% This file was generated from file(s) of the LaTeX base system.
%% --------------------------------------------------------------
%%
%% It may be distributed and/or modified under the
%% conditions of the LaTeX Project Public License, either version 1.3c
%% of this license or (at your option) any later version.
%% The latest version of this license is in
%%    http://www.latex-project.org/lppl.txt
%% and version 1.3c or later is part of all distributions of LaTeX
%% version 2005/12/01 or later.
%%
%% This file has the LPPL maintenance status "maintained".
%%
%% This file may only be distributed together with a copy of the LaTeX
%% base system. You may however distribute the LaTeX base system without
%% such generated files.
%%
%% The list of all files belonging to the LaTeX base distribution is
%% given in the file `manifest.txt'. See also `legal.txt' for additional
%% information.
%%
%% The list of derived (unpacked) files belonging to the distribution
%% and covered by LPPL is defined by the unpacking scripts (with
%% extension .ins) which are part of the distribution.
%% \CharacterTable
%%  {Upper-case    \A\B\C\D\E\F\G\H\I\J\K\L\M\N\O\P\Q\R\S\T\U\V\W\X\Y\Z
%%   Lower-case    \a\b\c\d\e\f\g\h\i\j\k\l\m\n\o\p\q\r\s\t\u\v\w\x\y\z
%%   Digits        \0\1\2\3\4\5\6\7\8\9
%%   Exclamation   \!     Double quote  \"     Hash (number) \#
%%   Dollar        \$     Percent       \%     Ampersand     \&
%%   Acute accent  \'     Left paren    \(     Right paren   \)
%%   Asterisk      \*     Plus          \+     Comma         \,
%%   Minus         \-     Point         \.     Solidus       \/
%%   Colon         \:     Semicolon     \;     Less than     \<
%%   Equals        \=     Greater than  \>     Question mark \?
%%   Commercial at \@     Left bracket  \[     Backslash     \\
%%   Right bracket \]     Circumflex    \^     Underscore    \_
%%   Grave accent  \`     Left brace    \{     Vertical bar  \|
%%   Right brace   \}     Tilde         \~}
\NeedsTeXFormat{LaTeX2e}[1995/12/01]
\ProvidesClass{CUP-JNL-DAP}
              [2019/10/08 v0.1: An authoring template for CUP DAP articles]

\newif\if@restonecol
\newif\if@titlepage   \@titlepagefalse
\newif\if@cropmarkson \@cropmarksonfalse

%% Template Options
\DeclareOption{a4paper}{\PassOptionsToPackage{a4}{crop}}
\DeclareOption{a3paper}{\PassOptionsToClass{a3paper}{article}\PassOptionsToPackage{a3}{crop}}
\DeclareOption{centre}{\PassOptionsToPackage{center}{crop}}
\DeclareOption{crop}{\PassOptionsToPackage{frame}{crop}\global\@cropmarksontrue}
\DeclareOption{nocrop}{\PassOptionsToPackage{off}{crop}\global\@cropmarksontrue}
\DeclareOption{info}{\PassOptionsToPackage{info}{crop}}
\DeclareOption{noinfo}{\PassOptionsToPackage{noinfo}{crop}}

%% Classfile Options
\DeclareOption{oneside}{\@twosidefalse \@mparswitchfalse}
\DeclareOption{twoside}{\@twosidetrue  \@mparswitchtrue}
\DeclareOption{draft}{\setlength\overfullrule{5pt}}
\DeclareOption{titlepage}{\@titlepagetrue}
\DeclareOption{notitlepage}{\@titlepagefalse}
\DeclareOption{onecolumn}{\@twocolumnfalse}
\DeclareOption{twocolumn}{\@twocolumntrue}
\DeclareOption{openbib}{\let\if@openbib\iftrue}

\ExecuteOptions{twosidecrop,crop,centre,info,croppage}
\ProcessOptions
\LoadClass[twoside,fleqn]{article}

%% General Packages Used
\RequirePackage{url}
\RequirePackage{soul}
\RequirePackage{ltxcmds}%
%
%%%%%%%%%%%%%%%%%%%%%%%%%%%% Color Defs %%%%%%%%%%%%%%%%%%%%%%%%%%%%%%%%
%
%% rgb colors
\AtBeginDocument{%
\@ifpackageloaded{xcolor}{%
\definecolor{gray}{cmyk}{0,0,0,0.2}%
\definecolor{teal}{cmyk}{1,0,0,0.498}%
\definecolor{shadecolor}{gray}{.90}%
}{}
}%
%
%%%%%%%%%%%%%%%%%%%%%%%%%%%% Fonts & Sizes %%%%%%%%%%%%%%%%%%%%%%%%%%%%%%%%
%
\DeclareOldFontCommand{\rm}{\normalfont\rmfamily}{\mathrm}
\DeclareOldFontCommand{\sf}{\normalfont\sffamily}{\mathsf}
\DeclareOldFontCommand{\tt}{\normalfont\ttfamily}{\mathtt}
\DeclareOldFontCommand{\bf}{\normalfont\bfseries}{\mathbf}
\DeclareOldFontCommand{\it}{\normalfont\itshape}{\mathit}
\DeclareOldFontCommand{\sl}{\normalfont\slshape}{\@nomath\sl}
\DeclareOldFontCommand{\sc}{\normalfont\scshape}{\@nomath\sc}
\DeclareRobustCommand*\cal{\@fontswitch\relax\mathcal}
\DeclareRobustCommand*\mit{\@fontswitch\relax\mathnormal}

\renewcommand\normalsize{%
   \@setfontsize\normalsize{10pt}{12pt}%
   \abovedisplayskip 12\p@ \@plus2\p@ \@minus0\p@
   \abovedisplayshortskip \z@ \@plus3\p@%
   \belowdisplayshortskip 3\p@ \@plus3\p@ \@minus3\p@%
   \belowdisplayskip \abovedisplayskip%
   \let\@listi\@listI}%
\normalsize
\newcommand\medsize{%
   \@setfontsize\small\@xipt{13}%
   \abovedisplayskip 5\p@ \@plus3\p@ \@minus4\p@
   \abovedisplayshortskip \z@ \@plus2\p@
   \belowdisplayshortskip 3\p@ \@plus2\p@ \@minus2\p@
   \def\@listi{\leftmargin\leftmargini
               \topsep 4\p@ \@plus2\p@ \@minus2\p@
               \parsep 2\p@ \@plus\p@ \@minus\p@
               \itemsep \parsep}%
   \belowdisplayskip \abovedisplayskip}
\renewcommand\small{%
   \@setfontsize\small\@ixpt{11}%
   \abovedisplayskip 5\p@ \@plus3\p@ \@minus4\p@
   \abovedisplayshortskip \z@ \@plus2\p@
   \belowdisplayshortskip 3\p@ \@plus2\p@ \@minus2\p@
   \def\@listi{\leftmargin\leftmargini
               \topsep 4\p@ \@plus2\p@ \@minus2\p@
               \parsep 2\p@ \@plus\p@ \@minus\p@
               \itemsep \parsep}%
   \belowdisplayskip \abovedisplayskip}
\renewcommand\footnotesize{%
   \@setfontsize\footnotesize{7}{8}%
   \abovedisplayskip 5\p@ \@plus2\p@ \@minus4\p@
   \abovedisplayshortskip \z@ \@plus\p@
   \belowdisplayshortskip 3\p@ \@plus\p@ \@minus2\p@
   \def\@listi{\leftmargin\leftmargini
               \topsep 3\p@ \@plus\p@ \@minus\p@
               \parsep 2\p@ \@plus\p@ \@minus\p@
               \itemsep \parsep}%
   \belowdisplayskip \abovedisplayskip}
%
\renewcommand\scriptsize{\@setfontsize\scriptsize\@ixpt\@ixpt}
\newcommand\scrisize{\@setfontsize\scrisize{9.3}{9}}
\renewcommand\tiny{\@setfontsize\tiny\@vpt\@vipt}
\renewcommand\large{\@setfontsize\large{12}{14}}
\newcommand\larg{\@setfontsize\larg{11}{13}}
\renewcommand\Large{\@setfontsize\Large{16}{18}}
\renewcommand\LARGE{\@setfontsize\LARGE\@xviipt{22}}
\renewcommand\huge{\@setfontsize\huge\@xxpt{25}}
\renewcommand\Huge{\@setfontsize\Huge\@xxvpt{30}}
%
\DeclareMathSizes{\@ixpt}{\@ixpt}{7}{5}
\DeclareMathSizes{\@xpt}{\@xpt}{7}{5}
\DeclareMathSizes{\@xipt}{\@xipt}{7}{5}

\DeclareRobustCommand*\textsubscript[1]{%
  \@textsubscript{\selectfont#1}}%
\def\@textsubscript#1{%
  {\m@th\ensuremath{_{\mbox{\fontsize\sf@size\z@#1}}}}}

%
%%%%%%%%%%%%%%%%%%%%%%%%%%%% Layout Settings %%%%%%%%%%%%%%%%%%%%%%%%%%%%%%%%
%

\RequirePackage{geometry}

%% Regular Pages (for Opening page - redefined)
\geometry{%
    paperwidth=174mm,
    paperheight=247mm,
    top={57pt},
    headheight={7pt},
    headsep={19.5pt},
    textwidth={144mm},
    textheight={612.5pt},
    marginparsep=3mm,
    marginparwidth=10mm,
    bindingoffset=6mm,
    footskip=0mm}
%

\setlength{\marginparsep}{3mm}%
\setlength{\marginparwidth}{10mm}%

\setlength\footskip{0\p@}
\setlength\maxdepth{0pt}

\setlength\footnotesep{5.75\p@}
\setlength{\skip\footins}{8\p@ \@plus 4\p@ \@minus 0\p@}

\setlength\parindent{12pt}
%
%%%%%%%%%%%%%%%%%%%%%%%%%%%% Pagination Settings %%%%%%%%%%%%%%%%%%%%%%%%%%%%%%%%
%
% Line spacing
\setlength\lineskip{1\p@}
\setlength\normallineskip{1\p@}
\renewcommand\baselinestretch{}
\parskip=0pt

% Page break penalties
\@lowpenalty   51
\@medpenalty  151
\@highpenalty 301

% Disallow widows and orphans
\clubpenalty 10000
\widowpenalty 10000

% Disable page breaks before equations, allow pagebreaks after
% equations and discourage widow lines before equations.
\displaywidowpenalty 100
\predisplaypenalty   10000
\postdisplaypenalty  0

% Set these global demerits
\doublehyphendemerits 1000000   % corresponds to badness 800
\finalhyphendemerits  1000000  % corresponds to badness 1000

% Allow loose lines rather than overfull lines
\vbadness=9999
\tolerance=9999

% Allow breaking the page in the middle of a paragraph
\interlinepenalty 0

% Disallow breaking the page after a hyphenated line
\brokenpenalty 10000

% Hyphenation; don't split words into less than three characters
\lefthyphenmin=3
\righthyphenmin=3

% Float placement parameters

% The total number of floats that can be allowed on a page.
\setcounter{totalnumber}{10}

% The maximum number of floats at the top and bottom of a page.
\setcounter{topnumber}{5}
\setcounter{bottomnumber}{5}

% The maximum part of the top or bottom of a text page that can be
% occupied by floats. This is set so that at least four lines of text
% fit on the page.
\renewcommand\topfraction{.921}
\renewcommand\bottomfraction{.921}

% The minimum amount of a text page that must be occupied by text.
% This should accomodate four lines of text.
\renewcommand\textfraction{.13}

% The minimum amount of a float page that must be occupied by floats.
\renewcommand\floatpagefraction{.887}

% The same parameters repeated for double column output
\renewcommand\dbltopfraction{.88}
\renewcommand\dblfloatpagefraction{.88}

% Space between floats
\setlength\floatsep    {18\p@ \@plus 2\p@ \@minus 2\p@}

% Space between floats and text
\setlength\textfloatsep{19\p@ \@plus 2\p@ \@minus 4\p@}

% Space above and below an inline figure
\setlength\intextsep   {18\p@ \@plus 2\p@ \@minus 2\p@}

% For double column floats
\setlength\dblfloatsep    {20\p@ \@plus 2\p@ \@minus 2\p@}
\setlength\dbltextfloatsep{18\p@ \@plus 2\p@ \@minus 4\p@}

\hyphenation{Figure Figures Table Tables Equation Equations Section Sections Appendix Theorem Lemma}

%
%%%%%%%%%%%%%%%%%%%%%%%%%%% Math Settings %%%%%%%%%%%%%%%%%%%%%%%%%%%
%
%%%%%%%%%%%%%%%%%%%%%%%%%%%% For above/below spacing  
\def\eqnarray{%
   \stepcounter{equation}%
   \def\@currentlabel{\p@equation\theequation}%
   \global\@eqnswtrue
   \m@th
   \global\@eqcnt\z@
   \tabskip\@centering
   \let\\\@eqncr
   $$\everycr{}\halign to\displaywidth\bgroup
       \hskip\@centering$\displaystyle\tabskip\z@skip{##}$\@eqnsel
      &\global\@eqcnt\@ne\hskip \tw@\arraycolsep \hfil${##}$\hfil
      &\global\@eqcnt\tw@ \hskip \tw@\arraycolsep
         $\displaystyle{##}$\hfil\tabskip\@centering
      &\global\@eqcnt\thr@@ \hb@xt@\z@\bgroup\hss##\egroup
         \tabskip\z@skip
      \cr
}
\def\endeqnarray{%
      \@@eqncr
      \egroup
      \global\advance\c@equation\m@ne
   $$\@ignoretrue
}
%
%%%%%%%%%%%%%%%%%%%%%%%%%%% Titles %%%%%%%%%%%%%%%%%%%%%%%%%%%
%

\renewcommand\contentsname{Contents}
\renewcommand\listfigurename{List of Figures}
\renewcommand\listtablename{List of Tables}
\renewcommand\refname{References}
\renewcommand\indexname{Index}
\renewcommand\figurename{Figure}
\renewcommand\tablename{Table}
\renewcommand\partname{Part}
\renewcommand\appendixname{Appendix}
\renewcommand\abstractname{Abstract}

%
%%%%%%%%%%%%%%%%%%%%%%%%%%% Article Front Matter %%%%%%%%%%%%%%%%%%%%%%%%%%%
%

%% Article Type
\sodef\letterspacetwty{}{.1em}{.4em plus1em}{.5em plus 1em minus1em }
\def\articletype#1{\gdef\ArtType{\letterspacetwty{#1}}\gdef\@ArtType{#1}}%
\articletype{RESEARCH ARTICLE}%

%% Meta Info
\def\@artid{xx}
\def\@jname{xxx xxx}
\def\@jvol{xx}
\def\@jissue{xx}
\def\@jyear{{0000}}
\def\@jmonth{xx}
\def\@DOI{}
%
\def\artid#1{\gdef\@artid{#1}}
\def\jname#1{\markboth{\textit{#1}}{\textit{#1}}\gdef\@jname{#1}}
\def\jvol#1{\gdef\@jvol{#1}}
\def\jissue#1{\gdef\@jissue{#1}}
\def\jyear#1{\gdef\@jyear{#1}}
\def\jmonth#1{\gdef\@jmonth{#1}}
%%\def\doi#1{\gdef\@DOI{doi:10.1017/xxxx}}
\def\jdoi#1{\gdef\@DOI{doi:\ltx@ifpackageloaded{hyperref}{\href{https://doi.org/#1}{#1}}{#1}}\gdef\@logourl{#1}}
\jdoi{10.1017/xxxx}

%

%%% Font Def
\def\Titlefont{\fontsize{16}{18}\fontseries{b}\selectfont\raggedright}
\def\Artcatfont{\fontsize{8.5}{10.5}\fontseries{b}\selectfont}
\def\Authorfont{\fontsize{10}{12}\selectfont\raggedright}
\def\addressfont{\fontsize{8}{10}\selectfont}
\def\abstractheadfont{\fontsize{9}{11}\fontseries{b}\selectfont}%
\def\abstractsubheadfont{\fontsize{9}{11}\fontseries{b}\selectfont}%
\def\abstractfont{\fontsize{9}{11}\selectfont}%
\def\keywordfont{\fontsize{8}{10}\selectfont}%
\def\historyfont{\fontsize{8}{10}\selectfont\raggedright}

%% Article Title
%\def\title#1{\gdef\@title{#1}}

\renewcommand{\title}[2][]{%
\gdef\@checktitle{#1}\ifx\@checktitle\empty\gdef\@title{#2}
\gdef\s@title{#2}\else\gdef\@title{#2}\gdef\s@title{#1}\fi}

%% Cross Link for Author & Address
\def\jmkLabel#1{\@bsphack\protected@write\@auxout{}{\string\Newlabel{#1}{\@currentlabel}}\@esphack}
\def\Newlabel#1#2{\expandafter\xdef\csname X@#1\endcsname{#2}}
\def\jmkRef#1{\@ifundefined{X@#1}{0}{\csname X@#1\endcsname}}

%% Article Author(s)
\let\sep\@empty%
\let\authorsep\@empty%
\newcount\aucount%
\newcount\punctcount%
\def\author{\advance\aucount by 1\@ifstar\@@corrauthor\@@author}%
\def\au@and{\ifnum\punctcount=2\ and\else\unskip,\advance\punctcount by -1 \fi}%
\def\artauthors{}
\newif\if@auemail%
\newcommand{\@@author}[2][]{\g@addto@macro\artauthors{%
    \ifnum\aucount=1%
    \global\@auemailtrue%
    \else%
    \global\@auemailfalse%
    \fi%
    \Authorfont%
    \def\baselinestretch{1}%
    \authorsep{#2}\unskip\ifx#1\empty\else\textsuperscript{\smash{{%
      \@for\@@affmark:=#1\do{\edef\affnum{\@ifundefined{X@\@@affmark}{1}{\jmkRef{\@@affmark}}}%
     \unskip\sep\affnum\let\sep=,}}}}\fi%
    \def\authorsep{\au@and~}%%% 
    \global\let\sep\@empty\global\let\@corref\@empty%
}}%

\newcommand{\@@corrauthor}[2][]{\g@addto@macro\artauthors{%
    \global\@auemailtrue%
    \Authorfont%
    \def\baselinestretch{1}%
    \authorsep{#2}\unskip\ifx#1\empty\else\textsuperscript{\smash{{%
      \@for\@@affmark:=#1\do{\edef\affnum{\@ifundefined{X@\@@affmark}{1}{\jmkRef{\@@affmark}}}%
     \unskip\sep\affnum\let\sep=,}}}}\fi%
    \def\authorsep{\au@and~}%%% 
    \global\let\sep\@empty\global\let\@corref\@empty%
}}%
%
%
\RequirePackage{ltxcmds}%
\def\authororcid#1{%
\ltx@ifpackageloaded{hyperref}{\href{https://orcid.org/#1}{\includegraphics{orcid_logo}}}{{\includegraphics{orcid_logo}}}%
}
\newcommand{\orcid}[1]{\protect\g@addto@macro\artauthors{%
\authororcid{#1}%
}}
%% Author Email
\newif\ifcorrauth
\def\addressrule{\kern-10\p@ \hrule \@height.15pt \@width\marginparwidth \kern 1.6\p@}%
\def\@email{}
\DeclareUrlCommand\myemail{}%
\def\email#1{\global\corrauthtrue\g@addto@macro\artauthors{\setcounter{footnote}{0}\if@auemail\ifnum\aucount>1\textsuperscript{*}\fi\protected@xdef\@email{\@email\ifx\@email\empty {\ifnum\aucount>1*\fi Corresponding author. E-mail: }\else; \fi \textcolor{teal}{\protect\myemail{#1}}}\fi}}%
\def\corremail{\protected@xdef\@corremail{%
      {{\@email\par}}%
        \par%
}%
\@corremail}

\let\nomail\relax


%% Corrseponding Address 
\def\@copycorthanks{}
\def\auaddress{}
\def\@auaddress{}
\newcounter{affn}
\renewcommand\theaffn{\arabic{affn}}
\def\address{\@ifstar\@@coraddress\@@address}
\newcount\addcount% To check the count of address
\newcommand{\@@coraddress}[2][]{%\advance\addcount by 1
\g@addto@macro\auaddress{%
     \stepcounter{affn}%
     \xdef\@currentlabel{\theaffn}%
     \jmkLabel{\theaffn}%
     {\textsuperscript{#1}#2}\par}
}

%% Author Address 
\def\addsep{\par\vskip0pt}
\newcount\addcount% To check the count of address
\newcommand{\@@address}[2][]{\advance\addcount by 1\g@addto@macro\auaddress{%
     \stepcounter{affn}%
     \xdef\@currentlabel{\theaffn}%
     \jmkLabel{\theaffn}%
     {\textsuperscript{#1}#2}\par}%\theaffn
}


%% Address tagging 
\newcommand{\orgdiv}[1]{#1}%
\newcommand{\orgname}[1]{#1}%
\newcommand{\orgaddress}[1]{#1}%
\newcommand{\street}[1]{#1}
\newcommand{\postcode}[1]{#1}
\newcommand{\city}[1]{#1}
\newcommand{\state}[1]{#1}
\newcommand{\country}[1]{#1}

%% Author name in Running Head
\def\@authormark{}% 
\def\authormark#1{\markright{{\textit{#1}}}\gdef\@authormark{\def\etal{{et al.}}#1}\gdef\@authormarkforcite{\def\etal{\textit{et al.}}#1}}%
\def\etal{\textit{et al.}}

%% Optional Text
\def\artnotefont{\reset@font\fontsize{8.6}{13}\selectfont\raggedright}
\def\artnote#1{\gdef\@Artnote{#1}}\artnote{}%

%% Article Abstract
\newcommand\abstracthead{\@startsection {section}{1}{\z@}{-22pt \@plus0ex \@minus0ex}{0.0001pt}{\abstractheadfont}}
\newcommand\subabstracthead{\@startsection{subsection}{2}{\z@}{3pt \@plus0ex \@minus0ex}{-.5em}{\abstractsubheadfont}}

\def\@abstract{}%
\long\def\abstract#1{\def\@abstract{%
\let\paragraph\subabstracthead%
\abstractfont%
\abstracthead*{\abstractname}%
#1\par}}%

\def\printabstract{\ifx\@abstract\empty\else\@abstract\fi\par}%

\def\printkeywords{\ifx\@keywords\empty\else\@keywords\fi\par}%

%
%% Keywords
\def\keywordname{Keywords}
\newcommand\keywords[2][\keywordname]{\g@addto@macro\@keywords{\par\addvspace{10pt}{\keywordfont\textbf{#1:} #2\par}}}
\def\@keywords{}


%% Article History

\def\received#1{\g@addto@macro\@history{{\textbf{Received:} #1}}}%
\def\revised#1{\g@addto@macro\@history{{; \textbf{Revised:} #1}}}%
\def\accepted#1{\g@addto@macro\@history{{; \textbf{Accepted:} #1}}}%

%% Policy Statement

\RequirePackage{framed}
\newbox\policybox
\def\policyfont{\fontsize{9}{11}\selectfont}
\newenvironment{policy}[1][Policy Significance Statement]{\global\setbox\policybox\vbox\bgroup\par\addvspace{26pt}\FrameSep=8pt\begin{shaded*}%
\policyfont\ifx#1\empty\else\vspace*{-2\baselineskip}\abstracthead*{\fontsize{9}{11}\selectfont#1}\vskip2pt\fi%
}{\end{shaded*}\par\addvspace{0pt}\egroup} 

\def\printpolcy{\ifvoid\policybox\else\box\policybox\fi\par}%


%% Article Header Definition
\renewcommand{\@maketitle}
{\noindent{\vbox{%
    \hsize\textwidth\parindent0pt%
    \vskip7pt%
    %% Aritle Type
    {\hbox to \textwidth{{\Artcatfont\ArtType\hfill}\par}}
    %% Aritle Title
    \ifx\@title\empty\else%
        \vskip37pt%
        {\Titlefont\@title\par}
        %\addcontentsline{toc}{chapter}{\@title}% for bookmarks
    \fi%
    %% Aritle Authors, Address and Correspondings
    \ifnum\aucount>0
        \global\punctcount\aucount%
        \vskip10pt%
        \artauthors\par%%     authors and emails
        {\vskip7pt\addressfont\auaddress\par%%      corresponding adress
        \corremail\par}
     \fi%
     {\printhistory\par}%
     {\printkeywords\par}%
     {\printabstract\par}%
     {\printpolcy\par}%
    }}\par\addvspace{23pt plus0pt minus0pt}}

%% Printing Article Header
\renewcommand\maketitle{\par
  \@afterindentfalse%
  \begingroup
    \gdef\UrlFont{\rmfamily}%
    \renewcommand\thefootnote{\@fnsymbol\c@footnote}%
    \def\@makefnmark{\rlap{\@textsuperscript{\normalfont\smash{\@thefnmark}}}}%
    \long\def\@makefntext##1{\parindent 1em\noindent\small\selectfont
            \hbox{\@textsuperscript{\normalfont\@thefnmark}}##1}%
    \if@twocolumn
      \ifnum \col@number=\@ne%
        \twocolumn[\@maketitle]%
      \else
        \twocolumn[\@maketitle]%
      \fi%
    \else%
      \newpage%
      \global\@topnum\z@% Prevents figures from going at top of page.
      \@maketitle%
    \fi%
    \thispagestyle{titlepage}%
  \endgroup%
  \global\advance\opshortpage21pt%
  \enlargethispage{-28pt}%  
  \setcounter{footnote}{0}%
  \global\let\thanks\relax%
  \global\let\maketitle\relax%
  \global\let\@maketitle\relax%
  %\global\let\@thanks\@empty%
  \global\let\@author\@empty%
  \global\let\@date\@empty%
  %\global\let\@title\@empty%
  \global\let\title\relax%
  \global\let\author\relax%
  \global\let\date\relax%
  \global\let\and\relax
  %%%print continuous abstract on next page
  \@afterheading}%


\newenvironment{Frontmatter}{\par}{\maketitle\par}

\newenvironment{Backmatter}{\par\fontsize{8}{10}\selectfont
\def\sectionfont{\fontsize{10}{12}\fontseries{b}\selectfont\raggedright}
\def\paragraphfont{\fontsize{8}{10}\fontseries{b}\selectfont\raggedright\boldmath}
\renewcommand\section{\@startsection {section}{1}{\z@}%
                                   {-12pt \@plus 0ex \@minus 0ex}%
                                   {3pt}%
                                   {\sectionfont}}%
\renewcommand\paragraph{\@startsection{paragraph}{4}{\z@}%
                                    {2.25ex \@plus1ex \@minus.2ex}%
                                    {-.5em}%
                                    {\paragraphfont}}
\def\bibfont{\fontsize{8}{10}\selectfont}%
}{\par}

%
%%%%%%%%%%%%%%%%%%%%%%%%%%%%%%%% Page Styles %%%%%%%%%%%%%%%%%%%%%%%%%%%%%%%%%%%%%%
%
\def\opheaderfont{\fontsize{7}{9}\selectfont}
\def\headerfont{\fontsize{10}{12}\selectfont}
\def\footerfont{\fontsize{7}{8}\selectfont}


%% Regular Page Style      
\def\ps@headings{%
    \def\@oddfoot{\hfill}
    \let\@evenfoot\@oddfoot
      \def\@evenhead{{\headerfont \thepage\qquad\rightmark\hfill}}%
      \def\@oddhead{{\headerfont \hfill\leftmark\qquad\thepage}}%
      \let\@mkboth\markboth%
      }

\newdimen\opshortpage%

\def\printcopyright#1{#1}%%

\def\copytext#1{\def\@copyrighttext{\begin{minipage}[t]{\textwidth}\footerfont #1\end{minipage}}}
\copytext{\textcopyright\ The Author(s), 2020. Published by Cambridge University Press in association with Data for Policy. This is an Open Access article, distributed under the terms of the Creative Commons Attribution licence 
(\url{http://creativecommons.org/licenses/by/4.0/}), which permits unrestricted re-use, distribution, and reproduction in any medium, provided the original work is
properly cited.
}%

\AtEndDocument{\label{LastPage}}
\def\@opjournalheader{\leftmark\ {{(\@jyear),}}\ {\thepage{--}\pageref*{LastPage}}\\
{\@DOI}}%

%% Opening Page Style      
\def\ps@titlepage{%
     \def\@oddhead{{\hbox to \textwidth{%
      \vbox to 0pt{\vskip-5pt\rlap{\hbox to \textwidth{\hfill\includegraphics{DAP_Logo_RGB}\quad\raisebox{10pt}{\includegraphics[scale=.75]{CUP_Logo}}\hspace*{-1pt}}}}%
      \vbox to 0pt{\vskip-7pt\rlap{\parbox{\textwidth}{\opheaderfont\begin{tabular*}{\textwidth}[b]{@{\extracolsep{\fill}}@{}l@{}}%
      \@opjournalheader%
      \end{tabular*}}}}%
      }}}%
     \let\@evenhead\@oddhead%
     \def\@oddfoot{\vbox to 0pt{\vskip-\opshortpage{\printcopyright{\@copyrighttext}}}}%%
     \let\@evenfoot\@oddfoot}%

%
%%%%%%%%%%%%%%%%%%%%%%%%%%%%%%%%%%% Sections %%%%%%%%%%%%%%%%%%%%%%%%%%%%%%%%%%%%%%%%%%
%
\def\numbered{\setcounter{secnumdepth}{3}}
\def\unnumbered{\setcounter{secnumdepth}{0}}
\numbered%% default is numbered Sections

\newcounter {chapter}[part]% for bookmarks
\renewcommand\thepart         {\@Roman\c@part}
\renewcommand\thesection      {\@arabic\c@section}
\renewcommand\thesubsection   {\thesection.\@arabic\c@subsection}
\renewcommand\thesubsubsection{\thesubsection.\@arabic\c@subsubsection}
\renewcommand\theparagraph    {\thesubsubsection.\@arabic\c@paragraph}
\renewcommand\thesubparagraph {\theparagraph.\@arabic\c@subparagraph}
%%
\renewcommand\part{\par
   \addvspace{4ex}%
   \@afterindentfalse
   \secdef\@part\@spart}
%%
\def\@part[#1]#2{%
    \ifnum \c@secnumdepth >\m@ne
      \refstepcounter{part}%
      \addcontentsline{toc}{part}{\thepart\hspace{1em}#1}%
    \else
      \addcontentsline{toc}{part}{#1}%
    \fi
    {\parindent \z@ \raggedright
     \interlinepenalty \@M
     \normalfont
     \ifnum \c@secnumdepth >\m@ne
       \Large\bfseries \partname~\thepart
       \par\nobreak
     \fi
     \huge \bfseries #2%
     \markboth{}{}\par}%
    \nobreak
    \vskip 3ex
    \@afterheading}

\def\@spart#1{%
    {\parindent \z@ \raggedright
     \interlinepenalty \@M
     \normalfont
     \huge \bfseries #1\par}%
     \nobreak
     \vskip 3ex
     \@afterheading}

\def\@sect#1#2#3#4#5#6[#7]#8{%
  \ifnum #2>\c@secnumdepth
    \let\@svsec\@empty
  \else
    \refstepcounter{#1}%
    \protected@edef\@svsec{\@seccntformat{#1}\relax}%
  \fi
  \@tempskipa #5\relax
  \ifdim \@tempskipa>\z@
    \begingroup
      #6{%
        \@hangfrom{\hskip #3\relax\@svsec}%
          \interlinepenalty \@M #8\@@par}%
    \endgroup
    \csname #1mark\endcsname{#7}%
    \addcontentsline{toc}{#1}{%
      \ifnum #2>\c@secnumdepth \else
        \protect\numberline{\csname the#1\endcsname}%
      \fi
      #7}%
  \else
    \def\@svsechd{%
      #6{\hskip #3\relax
      \@svsec #8.}%
      \csname #1mark\endcsname{#7}%
      \addcontentsline{toc}{#1}{%
        \ifnum #2>\c@secnumdepth \else
          \protect\numberline{\csname the#1\endcsname}%
        \fi
        #7}}%
  \fi
  \@xsect{#5}}
%
\def\sectionfont{\fontfamily{\rmdefault}\fontsize{10}{12}\fontseries{b}\selectfont\raggedright}
\def\subsectionfont{\fontfamily{\rmdefault}\fontsize{10}{12}\fontseries{b}\fontshape{it}\selectfont\raggedright}
\def\subsubsectionfont{\fontsize{9.5}{11.5}\fontseries{sb}\selectfont\raggedright}
\def\paragraphfont{\fontsize{9.5}{11.5}\fontshape{it}\selectfont\raggedright\boldmath}
\def\subparagraphfont{\fontfamily{\rmdefault}\fontsize{10}{12}\fontseries{b}\fontshape{it}\selectfont\raggedright}

\def\@seccntformat#1{{\csname the#1\endcsname.}\hskip.5em}

\renewcommand\section{\@startsection {section}{1}{\z@}%
                                   {-27pt \@plus 0ex \@minus 0ex}%
                                   {3pt}%
                                   {\sectionfont}}
\renewcommand\subsection{\@startsection{subsection}{2}{\z@}%
                                     {-24pt \@plus 0ex \@minus 0ex}%
                                     {0.0001pt}%
                                     {\subsectionfont}}
\renewcommand\subsubsection{\@startsection{subsubsection}{3}{\z@}%
                                     {-12.5pt \@plus 0ex \@minus 0ex}%
                                     {0.001pt}%
                                     {\subsubsectionfont}}
\renewcommand\paragraph{\@startsection{paragraph}{4}{\z@}%
                                    {12.5pt \@plus1ex \@minus.2ex}%
                                    {0.0001pt}%
                                    {\paragraphfont}}
\renewcommand\subparagraph{\@startsection{subparagraph}{5}{\z@}%
                                       {-6pt \@plus1ex \@minus .2ex}%
                                       {-1em}%
                                     {\subparagraphfont}}
%
\def\@startsection#1#2#3#4#5#6{%
  \if@noskipsec \leavevmode \fi
  \par
  \@tempskipa #4\relax
  \@afterindenttrue
  \ifdim \@tempskipa <\z@
    \@tempskipa -\@tempskipa \@afterindentfalse
  \fi
  \if@nobreak
    \everypar{}\ifnum#2=2\vskip0pt\else\ifnum#2=3\vskip1pt\else\ifnum#2=4\vskip1pt\fi\fi\fi%
  \else
    \addpenalty\@secpenalty\addvspace\@tempskipa
  \fi
  \@ifstar
    {\@ssect{#3}{#4}{#5}{#6}}%
    {\@dblarg{\@sect{#1}{#2}{#3}{#4}{#5}{#6}}}}
%
%%%%%%%%%%%%%%%%%%%%%%%%%%%%%%%%%%% Lists %%%%%%%%%%%%%%%%%%%%%%%%%%%%%%%%%%%%%%%%%%
%

\newdimen\labelwidthi
\newdimen\labelwidthii
\newdimen\labelwidthiii
\newdimen\labelwidthiv
\def\normal@labelsep{0.5em}
\labelsep\normal@labelsep
\settowidth{\labelwidthi}{(iii)}
\settowidth{\labelwidthii}{(d)}
\settowidth{\labelwidthiii}{(iii)}
\settowidth{\labelwidthiv}{(M)}
\leftmargini\labelwidthi    \advance\leftmargini\labelsep
\leftmarginii\labelwidthii  \advance\leftmarginii\labelsep
\leftmarginiii\labelwidthiii \advance\leftmarginiii\labelsep
\leftmarginiv\labelwidthiv  \advance\leftmarginiv\labelsep
\def\setleftmargin#1#2{\settowidth{\@tempdima}{#2}\labelsep\normal@labelsep
  \csname labelwidth#1\endcsname\@tempdima
  \@tempdimb\@tempdima \advance\@tempdimb\labelsep
  \csname leftmargin#1\endcsname\@tempdimb}
\def\@listI{\leftmargin\leftmargini
  \labelwidth\labelwidthi \labelsep\normal@labelsep
  \topsep \z@ \partopsep\z@ \parsep\z@ \itemsep\z@
  \listparindent 1em}
\def\@listii{\leftmargin\leftmarginii
  \labelwidth\labelwidthii \labelsep\normal@labelsep
  \topsep\z@ \partopsep\z@ \parsep\z@ \itemsep\z@
  \listparindent 1em}
\def\@listiii{\leftmargin\leftmarginiii
  \labelwidth\labelwidthiii \labelsep\normal@labelsep
  \topsep\z@ \partopsep\z@ \parsep\z@ \itemsep\z@
  \listparindent 1em}
\def\@listiv{\leftmargin\leftmarginiv
  \labelwidth\labelwidthiv \labelsep\normal@labelsep
  \topsep\z@ \partopsep\z@ \parsep\z@ \itemsep\z@
  \listparindent 1em}
\let\@listi\@listI
\@listi
%
\setlength  \labelsep  {.5em}
\setlength  \labelwidth{\leftmargini}
\addtolength\labelwidth{-\labelsep}
\@beginparpenalty -\@lowpenalty
\@endparpenalty   -\@lowpenalty
\@itempenalty     -\@lowpenalty
\def\labelitemi{$\bullet$}          \def\labelitemii{$\cdot$}
\def\labelenumi{\theenumi.}        \def\theenumi{\arabic{enumi}}
\def\labelenumii{(\alph{enumii})}   \def\theenumii{\theenumi\alph{enumii}}
\def\labelenumiii{(\roman{enumiii})}\def\theenumiii{\theenumii.\roman{enumiii}}
\def\labelenumiv{(\Alph{enumiv})}   \def\theenumiv{\theenumiii.\Alph{enumiv}}

%
%%%%%%%%%%%%%%%%%%%%%%%%%%% Ordered & Unordered List  %%%%%%%%%%%%%%%%%%%%%%%%%%%%%%%%
%

\def\listfont{\selectfont}%

\def\enumargs{%
   \listfont%
   \leftmargini0pt%
   \topsep 6pt%
   \partopsep     \z@%
   \itemsep       \z@%
   \parsep        \z@%
   \labelsep      1em%
   \rightmargin   \z@%
   \raggedright%   
   \listparindent \parindent%
   \itemindent    \z@}%

\def\enumerate{%
    \@ifnextchar[{\@numerate}{\@numerate[0.]}}

\def\@numerate[#1]{\par%
     \ifnum \@enumdepth >3 \@toodeep\else
     \advance\@enumdepth \@ne
     \edef\@enumctr{enum\romannumeral\the\@enumdepth}
     \list{\csname label\@enumctr\endcsname}{%
       \enumargs%
       \setlength{\leftmargin}{\csname leftmargin\romannumeral\the\@enumdepth\endcsname}
       \usecounter{\@enumctr}
       \settowidth\labelwidth{#1}
       \addtolength{\leftmargin}{\labelwidth}
       \addtolength{\leftmargin}{\labelsep}
       \def\makelabel##1{\hss\llap{##1}}}%
     \fi
   }
\let\endenumerate\endlist

%%Unnumbered list%%
\def\unenumargs{%
   \listfont%
   \leftmargini\parindent%
   \topsep6pt%
   \partopsep     \z@%
   \itemsep       \z@%
   \parsep        \z@%
   \labelsep      0\p@%
   \rightmargin   \z@%
   \raggedright%
   \listparindent \parindent%
   \itemindent    -10pt}%

\def\unenumerate{%
    \@ifnextchar[{\@unenumerate}{\@unenumerate[0.]}}

\def\@unenumerate[#1]{\par%
     \ifnum \@enumdepth >3 \@toodeep\else
     \advance\@enumdepth \@ne
     \edef\@enumctr{enum\romannumeral\the\@enumdepth}
     \list{\csname label\@enumctr\endcsname}{%
       \unenumargs
       \setlength{\leftmargin}{\csname leftmargin\romannumeral\the\@enumdepth\endcsname}
       \usecounter{\@enumctr}
       \settowidth\labelwidth{#1}
       \addtolength{\leftmargin}{\labelwidth}
       \addtolength{\leftmargin}{\labelsep}
       \def\makelabel##1{\hss\llap{##1}}}%
     \fi
   }
\let\endunenumerate\endlist%

\def\itemargs{%
   \listfont%
   \leftmargini0pt%
   \topsep6pt%
   \partopsep     \z@%
   \itemsep       \z@%
   \parsep        \z@%
   \labelsep      .7em%
   \rightmargin   \z@%
   \raggedright%
   \listparindent \parindent%
   \itemindent    \z@}%

\renewcommand\labelitemi{\raise1pt\hbox{\textbullet}}
\renewcommand\labelitemii{\textendash}

\def\itemize{%
   \@ifnextchar[{\@itemize}{\@itemize[$\bullet$]}}

\def\@itemize[#1]{\par%
     \ifnum \@itemdepth >3 \@toodeep\else
     \advance\@itemdepth \@ne
     \edef\@itemctr{item\romannumeral\the\@itemdepth}
     \list{\csname label\@itemctr\endcsname}{%
       \itemargs
       \setlength{\leftmargin}{\csname leftmargin\romannumeral\the\@itemdepth\endcsname}
       \settowidth\labelwidth{#1}
       \addtolength{\leftmargin}{\labelwidth}
       \addtolength{\leftmargin}{\labelsep}
       \def\makelabel##1{\hss \llap{##1}}}%
     \fi
   }
\let\enditemize\endlist
%
\def\verse{\let\\=\@centercr
  \list{}{\itemsep\z@
  \itemindent \z@
  \listparindent\z@
  \rightmargin 1em
  \leftmargin \rightmargin}\item[]}
\let\endverse\endlist
\def\quotation{\list{}{\vskip 8pt\itemindent\z@
 \leftmargin 1em \rightmargin \z@
  \parsep \z@ \@plus 1pt}\item[]}
\newcommand\e{\endlist\vskip 8pt}
\let\endquotation\e
\def\quote{\list{}{\itemindent\z@
   \leftmargin 1em \rightmargin \z@}%
\item[]}
\let\endquote\endlist
\def\descriptionlabel#1{\hspace\labelsep \itshape #1}
\def\description{\list{}{\labelwidth\z@
  \leftmargin \z@ \topsep6pt\itemindent \z@ %-\leftmargin
  \let\makelabel\descriptionlabel}}
\let\enddescription\endlist

%
%%%%%%%%%%%%%%%%%%%%%%%%%%%%%% Float %%%%%%%%%%%%%%%%%%%%%%%%%%%%

\setlength\abovecaptionskip{7.25\p@}
\setlength\belowcaptionskip{3\p@}

\setlength\arraycolsep{2\p@}
\setlength\tabcolsep{6\p@}
\setlength\arrayrulewidth{.4\p@}
\setlength\doublerulesep{2\p@}
\setlength\tabbingsep{\labelsep}

\def\fnum@figure{{\figurename}\space\relax{\thefigure}}
\def\fnum@table{{\tablename}\space\relax{\thetable}}

\def\FigName{figure}

\long\def\@makecaption#1#2{%
    \ifx\FigName\@captype
      \vskip\abovecaptionskip
        \@figurecaption{#1}{#2}
    \else
        \@tablecaption{#1}{#2}
      \vskip\belowcaptionskip
    \fi%
}


%% Figure

\def\figurenumfont{\fontfamily{\rmdefault}\fontsize{10}{12}\fontshape{it}\selectfont\centering}
\def\figurecaptionfont{\fontfamily{\rmdefault}\fontsize{10}{12}\fontshape{it}\selectfont\centering}

\newdimen\figwidth%
\newdimen\figheight%
\newdimen\sidecapwidth
\newdimen\wrapcapline%
\newdimen\totalwrapline%
\newdimen\wraptotline%

%% Figures macro
\newbox\figurebox%
\newbox\wrapfigcapbox
\def\FIG#1#2{%
\setbox\figurebox\hbox{#1}%
%% Figure dimensions
\figwidth\wd\figurebox%
\figheight\ht\figurebox%
{\parbox{\textwidth}{%
%% Figure width checking
\ifdim\figwidth>170pt%
    %% Normal figures
    \centerline{\box\figurebox}%
    %% Caption
    #2%
\else%
    \global\sidecapwidth\textwidth%
    \global\advance\sidecapwidth-\figwidth%
    \global\advance\sidecapwidth-10pt%
    %% Small figures
    \rightline{\box\figurebox}%
    %% Side Caption
    #2%
\fi%
}}}


%% Figures caption
\newbox\figcapbox
\newbox\capbox
\long\def\@figurecaption#1#2{%
{\setbox\capbox\hbox{#2}%
\setbox\figcapbox\vbox{\hsize\sidecapwidth\figurecaptionfont{\figurenumfont #1}\ #2.\vphantom{y}\par}
%% Caption printing depending on figure width
{\figurecaptionfont{\figurenumfont #1}\ {#2}.\par}%
}}%

%
%%%%%%%%%%%%%%%%%%%%%%%%%%%%%%%%%%%%
%
\RequirePackage{booktabs}
\cmidrulewidth=.15pt%
%
\def\tablenumfont{\fontsize{7.75}{9}\fontseries{b}\selectfont}
\def\tablecaptionfont{\fontsize{7.75}{9}\selectfont\raggedright}
\def\tablebodyfont{\fontsize{7.75}{9}\selectfont}
\def\tablecolheadfont{\fontsize{7.75}{9}\selectfont}
\def\tablefootnotefont{\fontsize{6.75}{8}\selectfont\raggedright}

%% Table Macro
\newbox\tablebox
%\newdimen\tabbodywidth
\long\def\TBL#1#2{%
\renewcommand\arraystretch{1}%
%\setbox\tablebox\hbox{\tablebodyfont #2\par}
%\tabbodywidth\wd\tablebox%
#1\vskip 0pt%
{\tablebodyfont #2\par}%
}

%% Table Caption
\newbox\tabcapbox
\newdimen\tabcapwidth
\long\def\@tablecaption#1#2{%
{\setbox\tabcapbox\hbox{\tablecaptionfont{\tablenumfont #1.}\hskip.5em#2\vphantom{y}\endgraf}%
\tabcapwidth\wd\tabcapbox%
\ifdim\tabcapwidth<\hsize%
    {\tablecaptionfont{\tablenumfont #1.}\hskip.5em#2\vphantom{y}\par}%
\else
    {\tablecaptionfont{\tablenumfont #1.}\hskip.5em#2\vphantom{y}\par}%
\fi}}%

%% Table Column Heads
\def\TCH#1{{\tablecolheadfont #1}}

%% Table Footnotes
\newenvironment{fntable}[1][\columnwidth]{%
\def\@makefnmark{\hbox{\@textsuperscript{\fontsize{5}{5}\selectfont\@thefnmark}}}%
\begin{minipage}{#1}%
\def\thempfootnote{{\@arabic\c@mpfootnote}}
%%%%%%%%%%
\def\@xfootnotemark[##1]{%
   \begingroup
      %\c@footnote #1\relax
      \unrestored@protected@xdef\@thefnmark{##1}%
   \endgroup
   \@footnotemark}
%%%%%%%%%
\def\@xfootnotenext[##1]{%
  \begingroup
     %\csname c@\@mpfn\endcsname ##1\relax
     \unrestored@protected@xdef\@thefnmark{##1}%
  \endgroup
  \@footnotetext}
\renewcommand\@makefntext[1]{{%
\tablefootnotefont%
\hskip0pt{\smash{\@makefnmark}}##1\par}}
\renewcommand\footnotesize{\@setfontsize\footnotesize{7}{8.5}}%
}%
{\vspace{-0.9\skip\footins}%
\renewcommand{\footnoterule}{}%
\end{minipage}}%

%% Table Rules
\def\toprule{%\noalign{\vskip3pt}
\noalign{\ifnum0=`}\fi
  \hrule \@height 0\p@ \@width 0pt
  \hrule \@height .15\p@ % <- rule height
  \hrule \@height 5pt \@width 0pt
  \futurelet\@tempa\@xhline}
% Middle rule
\def\midrule{\noalign{\ifnum0=`}\fi%
  \hrule \@height 3pt \@width 0pt
  \hrule \@height .15pt % <- rule height
  \hrule \@height 5pt \@width 0pt
  \futurelet \@tempa\@xhline}
% Bottom rule
\def\botrule{\noalign{\ifnum0=`}\fi
  \hrule \@height 3pt \@width 0pt
  \hrule \@height .15\p@ % <- rule height
  \futurelet\@tempa\@xhline}
%
\def\@@@cmidrule[#1-#2]#3#4{\global\@cmidla#1\relax
    \global\advance\@cmidla\m@ne
    \ifnum\@cmidla>0\global\let\@gtempa\@cmidrulea\else
    \global\let\@gtempa\@cmidruleb\fi
    \global\@cmidlb#2\relax
    \global\advance\@cmidlb-\@cmidla
    \global\@thisrulewidth=#3
    \@setrulekerning{#4}
    \ifnum\@lastruleclass=\z@\vskip 3\p@\fi
    \ifnum0=`{\fi}\@gtempa
    \noalign{\ifnum0=`}\fi\futurenonspacelet\@tempa\@xcmidrule}
\def\@xcmidrule{%
   \ifx\@tempa\cmidrule
       \vskip-\@thisrulewidth
       \global\@lastruleclass=\@ne
   \else \ifx\@tempa\morecmidrules
       \vskip \cmidrulesep
       \global\@lastruleclass=\@ne\else
       \vskip 5\p@
       \global\@lastruleclass=\z@
   \fi\fi
   \ifnum0=`{\fi}}
\let\cline\cmidrule

%
%%%%%%%%%%%%%%%%%%%%%%%%%%%%%%%%%%%%%%%%%%%%%%%%%%%%%%%%%%%%%%%%%%%%%%%%%5
%

\renewcommand\@pnumwidth{1.55em}
\renewcommand\@tocrmarg{2.55em}
\renewcommand\@dotsep{4.5}
\setcounter{tocdepth}{3}
\renewcommand\tableofcontents{%
    \section*{\contentsname
        \@mkboth{%
           \MakeUppercase\contentsname}{\MakeUppercase\contentsname}}%
    \@starttoc{toc}%
    }
\renewcommand*\l@part[2]{%
  \ifnum \c@tocdepth >-2\relax
    \addpenalty\@secpenalty
    \addvspace{2.25em \@plus\p@}%
    \begingroup
      \setlength\@tempdima{3em}%
      \parindent \z@ \rightskip \@pnumwidth
      \parfillskip -\@pnumwidth
      {\leavevmode
       \large \bfseries #1\hfil \hb@xt@\@pnumwidth{\hss #2}}\par
       \nobreak
       \if@compatibility
         \global\@nobreaktrue
         \everypar{\global\@nobreakfalse\everypar{}}%
      \fi
    \endgroup
  \fi}
\renewcommand*\l@section[2]{%
  \ifnum \c@tocdepth >\z@
    \addpenalty\@secpenalty
    \addvspace{1.0em \@plus\p@}%
    \setlength\@tempdima{1.5em}%
    \begingroup
      \parindent \z@ \rightskip \@pnumwidth
      \parfillskip -\@pnumwidth
      \leavevmode \bfseries
      \advance\leftskip\@tempdima
      \hskip -\leftskip
      #1\nobreak\hfil \nobreak\hb@xt@\@pnumwidth{\hss #2}\par
    \endgroup
  \fi}
\renewcommand*\l@subsection{\@dottedtocline{2}{1.5em}{2.3em}}
\renewcommand*\l@subsubsection{\@dottedtocline{3}{3.8em}{3.2em}}
\renewcommand*\l@paragraph{\@dottedtocline{4}{7.0em}{4.1em}}
\renewcommand*\l@subparagraph{\@dottedtocline{5}{10em}{5em}}
\renewcommand\listoffigures{%
    \section*{\listfigurename
      \@mkboth{\MakeUppercase\listfigurename}%
              {\MakeUppercase\listfigurename}}%
    \@starttoc{lof}%
    }
\renewcommand*\l@figure{\@dottedtocline{1}{1.5em}{2.3em}}
\renewcommand\listoftables{%
    \section*{\listtablename
      \@mkboth{%
          \MakeUppercase\listtablename}{\MakeUppercase\listtablename}}%
    \@starttoc{lot}%
    }
\let\l@table\l@figure

%
%%%%%%%%%%%%%%%%%%%%%%%%%%%% Other Env. %%%%%%%%%%%%%%%%%%%%%%%%%
%

\renewenvironment{quote}
               {\list{}{\topsep=0pt\topsep6pt\leftmargin=1em\raggedright}%
                \item\relax}
               {\endlist}
               

%
%%%%%%%%%%%%%%%%%%%%%%%%%%%% Appendix %%%%%%%%%%%%%%%%%%%%%%%%%
%

\newif\ifbackmatter%
\newcommand{\backmatter}{\par\global\backmattertrue}
               
%
%%%%%%%%%%%%%%%%%%%%%%%%%%%% Appendix %%%%%%%%%%%%%%%%%%%%%%%%%
%
%
%%%%%%%%%%%%%%%%%%%%%%%%%%%% BackMatters %%%%%%%%%%%%%%%%%%%%%%%%%
%
%
%%%%%%%%%%%%%%%%%%%%%%%%%%%%%%%%%%%%%%%%%%%%%%%%%%%%%%%%%%%%%%%%%%%%%
%


%
%%%%%%%%%%%%%%%%%%%%%%%%%%%%%% Doi-Links %%%%%%%%%%%%%%%%%%%%%%%%%%%
%
%% From doi.sty %%

\DeclareRobustCommand{\doitext}{{doi}:}%

%% the meat of the code
%% the first command opens a group, and changes a few catcodes.
\newcommand*{\DOI}{%
  \begingroup
  \lccode`\~=`\#\relax
  \lowercase{\def~{\#}}%
  \lccode`\~=`\_\relax
  \lowercase{\def~{\_}}%
  \lccode`\~=`\<\relax
  \lowercase{\def~{\textless}}%
  \lccode`\~=`\>\relax
  \lowercase{\def~{\textgreater}}%
  \lccode`\~=0\relax
  \catcode`\#=\active
  \catcode`\_=\active
  \catcode`\<=\active
  \catcode`\>=\active
  \doitext\@mydoi
}

%% this is the actual command which processes the argument, with the catcodes
%% set in the previous command
%% it closes the group, and spits out the url.
\def\@mydoi#1{%
  \let\#\relax
  \let\_\relax
  \let\textless\relax
  \let\textgreater\relax
  \edef\x{\toks0={{#1}}}%
  \x
  \edef\#{\@percentchar23}%
  \edef\_{_}%
  \edef\textless{\@percentchar3C}% instead of {\string<} for Apple
  \edef\textgreater{\@percentchar3E}% instead of {\sting>} for Apple
  \edef\x{\toks1={\noexpand\href{http://dx.doi.org/#1}}}%
  \x
  \edef\x{\endgroup\the\toks1 \the\toks0}%
  \x
}
%
%%%%%%%%%%%%%%%%%%%%%%%%%%% Article History  %%%%%%%%%%%%%%%%%%%%
%
\def\@history{}
\def\printhistory{{\par\addvspace{8pt}%
\historyfont\noindent%
\ifx\@history\empty\gdef\@history{Received xx xxx xxxx}\fi\@history\par}
}%

%
\renewenvironment{theindex}
               {\if@twocolumn
                  \@restonecolfalse
                \else
                  \@restonecoltrue
                \fi
                \columnseprule \z@
                \columnsep 35\p@
                \twocolumn[\section*{\indexname}]%
                \@mkboth{\MakeUppercase\indexname}%
                        {\MakeUppercase\indexname}%
                \thispagestyle{plain}\parindent\z@
                \parskip\z@ \@plus .3\p@\relax
                \let\item\@idxitem}
               {\if@restonecol\onecolumn\else\clearpage\fi}
\renewcommand\@idxitem{\par\hangindent 40\p@}
\renewcommand\subitem{\@idxitem \hspace*{20\p@}}
\renewcommand\subsubitem{\@idxitem \hspace*{30\p@}}
\renewcommand\indexspace{\par \vskip 10\p@ \@plus5\p@ \@minus3\p@\relax}

%
%%%%%%%%%%%%%%%%%%%%%%% Footnotes %%%%%%%%%%%%%%%%%%%%%%%%%%%%%
%

\renewcommand\footnoterule{%
  \kern2\p@%
  \hrule \@height.15pt \@width5pc%
  \kern4.5\p@}%
%

\def\@makefnmark{{\textsuperscript{\@thefnmark}}}

\renewcommand\@makefntext[1]{%
    \hskip8pt{\smash{\@makefnmark}}#1}

%

\AtBeginDocument{%
\@ifpackageloaded{hyperref}{%
\RequirePackage{hypcap}%
\renewcommand\UrlFont{\rmfamily}%
\RequirePackage{hyperref}
\RequirePackage{hypcap}
\hypersetup{%
        colorlinks=true,
        breaklinks=true,
        plainpages=false,%
        citecolor=teal,
        linkcolor=teal,
        urlcolor=teal,
        filecolor=teal,
        %%hyperfootnotes=true, 
        bookmarksopen=true,%
        bookmarksnumbered=false,%
        bookmarksdepth=3%
}}{}
}%
%
\AtBeginDocument{%
\@ifpackageloaded{natbib}{%
  \renewcommand\bibsection{%
   \section*{\refname}%
  }%
}{}%
}%

%
%
%%%%%%%%%%%%%%%%%%%%%%%%%%%%%%%%%%%%%%%%%%%%%%%%%%%%%%%%%%%%%%
%

\pagestyle{headings}
\pagenumbering{arabic}
\sloppy
\frenchspacing
\flushbottom

%%% special parameters for TeX
\linepenalty=100

\endinput
